# Supplementary material for: Continuous positive airway pressure to reduce the risk of early peripheral oxygen desaturation after onset of apnoea in children: A double-blind randomised controlled trial
Source: PLoS One. 2021 Oct 1;16(10):e0256950. doi: 10.1371/journal.pone.0256950 (PMC8486132; doi:10.1371/journal.pone.0256950)
Supplement: S10 File — (XLSX) [file pone.0256950.s013.xlsx]

## Sheet: Plan2
Group: 1 - CPAP 2 - Open
Sex: 1 - Male 2 - Female
Surgery	1=orchidopexy					1=urological surgeries (1,4,5)
	2=inguinal herniorrhaphy					2=herniorrhaphies (2,6,11)
	3=combined surgery					4=Intraperitoneal surgeries (7,9)
	4=postectomy					5=soft tissue tumor (8,10,13,14)
	5=hypospadias correction
	6=umbilical herniorrhaphy
	7=laparoscopic cholecystectomy
	8=cervical biopsy
	9=splenectomy
	10=facial cyst excision
	11=epigastric herniorrhaphy
	12=cystic hygroma excision
	13=Eyebrow tail cyst exeresis
	14=soft tissue tumor
Desaturation 5': 0 - No 1 - Yes
Complications		1=laryngospasm
		2=Hypoxemia
		3=bradycardia
		4=cardiorespiratory arrest
		5=Death
		0=None

## Sheet: Plan1
Patient	Group	Age	Weight	ASA	Sex	Surgery	Time1	Sat0	Sat10	Sat20	Sat30	Sat40	Sat50	Sat60	Sat70	Sat80	Sat90	Sat100	Sat110	Sat120	Sat130	Sat140	Sat150	Sat160	Sat170	Sat180	Sat190	Sat200	Sat210	Sat220	Sat230	Sat240	Sat250	Sat260	Sat270	Sat280	Sat290	Sat300	Time2	Dessat5	Compli
1	1	21	11400	1	1	1	300	100	100	100	100	100	100	100	100	100	100	100	100	100	100	100	100	100	100	100	100	100	100	100	100	100	100	100	100	100	100	100	0	0	0
2	1	57	18300	1	1	2	201	100	100	100	100	100	100	100	100	100	100	100	100	100	100	100	100	99	99	98	97	95											20	1	0
3	2	46	15700	1	1	1	44	98	98	98	97	96	95																										24	1	0
4	1	44	14000	1	1	1	142	100	100	99	99	99	99	99	99	99	99	99	98	97	96	95																	21	1	0
5	2	39	16000	1	1	1	100	100	100	99	99	99	98	98	98	97	96	95																					25	1	1
7	1	49	18000	1	1	3	300	99	99	99	98	98	98	98	98	98	98	97	98	97	97	98	97	97	97	97	97	97	97	97	97	97	97	97	97	97	97	97	0	0	0
8	2	52	17000	1	1	1	125	100	100	100	100	100	100	100	100	100	100	99	98	96																			19	1	0
9	1	66	26000	1	1	1	300	100	100	99	99	99	99	99	98	98	98	98	98	98	98	98	98	98	98	98	98	98	98	98	98	98	98	98	98	98	98	98	0	0	0
10	1	32	13000	1	1	1	300	99	99	99	99	99	99	99	99	99	99	99	99	99	99	99	99	99	99	99	99	99	99	99	99	99	99	99	99	99	99	99	0	0	0
11	2	47	14000	1	1	1	100	100	100	100	100	100	99	99	98	98	97	95																					22	1	0
12	1	76	20000	1	1	2	277	100	99	99	99	99	99	99	99	99	99	99	99	98	98	98	98	98	98	98	98	97	97	97	96	96	96	96	96	95			21	1	0
13	2	34	13000	1	1	2	132	99	99	99	98	98	98	98	98	98	97	97	96	96	96																		45	1	0
14	2	39	17000	1	1	2	58	100	100	100	98	97	96	95																									20	1	0
15	1	76	21000	1	1	1	300	99	99	99	99	99	99	99	99	99	99	99	99	99	99	99	99	99	99	99	99	99	99	99	99	99	99	99	99	99	99	99	0	0	0
16	2	40	15000	1	1	1	230	100	100	100	100	100	100	100	100	100	100	100	99	99	99	99	99	98	98	98	98	97	96	96	95								15	1	0
17	1	76	24000	1	1	4	210	99	99	99	99	99	99	99	99	99	98	98	98	98	98	98	98	97	97	97	96	96	95										32	1	0
18	1	44	17400	1	1	2	230	100	100	100	100	100	100	100	100	99	99	99	99	99	99	99	99	99	98	98	98	98	97	96	95								43	1	0
19	2	42	21300	1	1	2	76	97	97	97	97	97	96	96	96	95																							17	1	0
20	1	50	17000	1	2	2	140	99	98	98	98	98	98	98	98	98	98	97	97	97	96	95																	170	1	0
21	2	94	25000	1	1	2	300	100	99	99	99	99	99	99	99	99	99	99	99	99	99	99	99	99	99	99	99	99	99	99	99	99	99	99	99	99	99	99	0	0	0
22	2	102	30000	1	2	5	110	100	100	100	100	100	100	100	99	98	97	96	95																				26	1	0
24	2	32	13000	1	2	5	140	100	100	100	100	100	100	99	99	99	99	99	98	97	96	95																	29	1	0
26	1	65	20000	1	1	1	300	100	100	100	100	100	100	99	100	100	100	100	100	100	100	99	99	99	99	99	99	99	99	99	99	99	99	99	99	99	99	99	0	0	3
27	2	60	15500	1	1	1	157	100	100	99	99	99	99	99	99	99	99	99	98	98	97	97	96	95															88	1	0
28	1	71	23100	1	1	4	300	99	99	99	99	99	99	99	99	99	99	99	99	99	99	99	99	99	99	99	99	99	99	99	99	99	99	99	99	99	99	99	0	0	0
29	2	34	14000	2	2	4	87	100	99	99	99	99	98	98	97	96	95																						77	1	0
30	2	48	17000	1	1	2	248	99	98	98	98	98	98	98	98	97	97	97	97	97	97	98	97	98	97	97	97	97	97	96	96	96	95						48	1	0
31	1	82	20000	1	1	1	120	99	99	98	98	98	98	98	97	97	96	96	96	95																			30	1	0
32	2	52	18000	1	1	1	60	98	98	97	97	96	96	95																									33	1	0
33	1	58	30000	1	1	5	300	99	99	99	99	99	99	99	99	99	99	99	99	99	99	99	99	99	99	99	99	99	99	99	99	98	98	98	98	98	98	98	0	0	0
34	1	26	12400	1	2	2	300	99	99	99	99	99	99	99	99	99	99	99	99	99	99	99	99	98	98	98	98	98	98	98	98	98	98	98	98	98	98	98	0	0	0
35	2	32	11000	1	2	2	100	99	99	99	99	99	98	98	97	97	96	95																					14	1	0
36	1	82	22900	1	2	2	300	99	99	99	99	99	99	99	99	99	99	99	99	99	99	99	99	99	99	99	99	99	99	99	99	99	99	99	99	98	98	98	0	0	0
37	2	76	26500	1	1	1	30	99	96	96	95																												10	1	0
38	2	72	22000	1	1	1	220	100	100	100	100	100	99	99	99	99	99	99	99	99	99	99	99	99	99	97	97	97	96	95									40	1	1
39	1	45	11600	1	2	2	300	100	100	100	100	100	99	99	99	99	99	99	99	99	99	99	99	99	99	99	99	99	99	99	99	99	99	99	99	99	99	99	0	0	0
40	2	60	17000	1	1	3	200	100	100	100	100	100	100	100	100	100	100	99										95											60	1	0
41	1	32	15100	1	1	3	300	100	100	100	100	100	100	100	100	100	100	100	100	100	100	100	100	100	100	100	100	100	100	100	100	100	100	100	100	100	100	100		0	0
42	1	53	21000	1	1	1	75	100	99	99	99	98	97	97	96	95																							10	1	0
43	2	48	15000	1	2	2	190	98	98	98	98	98	98	97	97	97	97	97	97	97	97	97	97	97	97	96	95												55	1	0
44	1	69	29500	1	2	2	300	100	100	98	99	99	99	98	98	98	98	98	99	99	99	99	99	99	99	99	99	99	99	99	99	99	99	99	99	99	99	99	0	0	0
45	2	63	28000	1	1	3	80	100	100	99	99	99	98	97	96	95																							45	1	0
46	2	58	20000	1	2	6	140	100	100	100	100	100	100	100	100	100	99	99	98	98	97	95																	30	1	0
47	1	57	16000	1	1	2	225	100	100	100	100	100	100	100	100	100	100	100	100	100	100	100	99	99	99	99	98	97	96	96	95								25	1	0
48	2	66	20000	1	1	1	300	99	99	99	99	99	99	99	99	99	99	99	99	99	99	98	98	98	98	98	98	98	98	98	99	99	99	99	99	99	99	99	0	0	0
49	1	36	14000	1	2	5	90	99	100	100	100	99	99	98	97	96	95																						30	1	0
50	1	50	15000	1	1	2	300	100	100	100	100	100	100	100	100	100	100	100	100	100	100	100	100	100	100	100	100	100	100	100	100	100	100	100	100	100	100	100	0	0	0
51	2	53	15500	1	2	2	150	99	99	99	99	99	98	98	97	96	96	96	96	96	96	96	95																18	1	0
52	1	63	17000	1	1	1	202	99	99	99	99	99	99	99	99	99	99	99	99	99	98	98	98	98	98	97	96	96											10	1	0
53	2	38	16000	1	2	2	90	99	100	99	99	99	99	98	97	96	95																						22	1	0
54	2	31	16000	1	2	2	140	100	100	100	100	100	100	100	100	100	100	99	99	98	96	95																	13	1	0
55	1	36	16000	1	1	1	300	99	99	99	99	99	99	99	99	99	99	99	99	99	99	99	98	98	98	98	98	98	98	98	98	98	98	98	98	98	98	98	0	0	0
56	2	56	20000	1	1	2	200	100	100	100	100	100	100	100	100	100	100	100	100	100	100	100	99	98	98	97	96	95											27	1	0
57	1	70	26000	1	1	1	300	99	100	100	100	100	100	100	100	100	100	100	100	99	98	98	99	99	99	99	99	99	99	99	99	99	99	99	99	99	99	99	0	0	0
58	1	32	16000	2	1	1	80	100	99	99	99	99	99	98	97	95																							20	1	0
59	2	47	18000	1	1	1	30	99	98	97	95																												15	1	0
60	1	53	18000	1	1	1	130	99	99	98	98	99	98	98	98	97	97	96	97	97	95																		17	1	0
61	2	39		1	1	2	78	100	100	99	99	98	98	97	96	95																							35	1	0
62	2	47	12000	1	1	2	90	99	99	99	99	99	98	97	97	97	95																						38	1	0
63	1	43	15600	2	1	2	147	99	99	99	99	99	99	99	99	99	99	99	99	99	98	97																	13	1	0
64	2	12	13000	1	1	2	85	99	99	99	98	98	97	97	96	96																							50	1	0
65	1	25	14000	1	1	3	300	99	99	99	99	99	99	99	99	99	99	99	99	99	99	99	99	99	99	99	99	99	99	99	99	99	99	99	99	99	99	99	0	0	0
66	1	51	15000	2	1	1	177	100	100	99	99	99	99	99	99	99	99	99	98	98	98	98	98	97	96														15	1	0
67	2	51	18000	1	2	2	118	99	99	99	99	99	99	99	99	99	98	97	96																				31	1	0
68	1	32	20150	1	1	1	112	99	99	99	99	99	99	99	99	99	98	97	96																				16	1	0
70	2	73	22000	1	1	5	183	99	99	99	99	99	99	99	99	99	99	99	99	99	99	99	99	99	98	97													29	1	0
71	1	50	12950	1	1	2	82	98	98	98	98	97	97	97	97	96																							164	1	0
72	2	43	15000	1	1	3	154	99	99	99	99	99	99	99	99	99	99	97	97	97	97	97	96																360	1	0
